# Supplementary material for: Ponderal Status, Eating and Lifestyle Habits in Rural School Children: A Pilot Survey of the SBAM-ONFOODS Cohort Study
Source: Nutrients. 2026 May 29;18(11):1756. doi: 10.3390/nu18111756 (PMC13258498; doi:10.3390/nu18111756)
Supplement: Supplementary file 1 [file nutrients-18-01756-s001.zip]

Archive with 1 entries (1 files):
- nutrients-4302521-supplementary.pdf
